# Supplementary material for: Genomic and demographic processes differentially influence genetic variation across the human X chromosome
Source: PLoS One. 2023 Nov 1;18(11):e0287609. doi: 10.1371/journal.pone.0287609 (PMC10619814; doi:10.1371/journal.pone.0287609)
Supplement: S1 Table — The number of male and female samples and population code used for each of the 26 1000 Genomes Project populations organized by superpopulation (African, Admixed American, East Asian, European, and South Asian). (CSV) [file pone.0287609.s005.csv]

Code	Description	Number of Females	Number of Males	Total Individuals
AFR	African	342	319	661
ACB	African Caribbeans in Barbados	49	47	96
YRI	Yoruba in Ibadan, Nigeria	56	52	108
ASW	Americans of African Ancestry in SW USA	35	26	61
ESN	Esan in Nigeria	46	53	99
MSL	Mende in Sierra Leone	43	42	85
GWD	Gambian in Western Divisions in the Gambia	58	55	113
LWK	Luhya in Webuye, Kenya	55	44	99
AMR	Admixed American	177	170	347
MXL	Mexican Ancestry from Los Angeles USA	32	32	64
PUR	Puerto Ricans from Puerto Rico	50	54	104
CLM	Colombians from Medellin, Colombia	51	43	94
PEL	Peruvians from Lima, Peru	44	41	85
EAS	East Asian	260	244	504
CHB	Han Chinese in Beijing, China	57	46	103
JPT	Japanese in Tokyo, Japan	48	56	104
CHS	Southern Han Chinese	53	52	105
CDX	Chinese Dai in Xishuangbanna, China	49	44	93
KHV	Kinh in Ho Chi Minh City, Vietnam	53	46	99
EUR	European	263	240	503
CEU	Utah Residents (CEPH) with Northern and Western European Ancestry	50	49	99
TSI	Toscani in Italia	54	53	107
FIN	Finnish in Finland	61	38	99
GBR	British in England and Scotland	45	46	91
IBS	Iberian Population in Spain	53	54	107
SAS	South Asian	229	260	489
GIH	Gujarati Indian from Houston, Texas	47	56	103
PJL	Punjabi from Lahore, Pakistan	48	48	96
BEB	Bengali from Bangladesh	44	42	86
STU	Sri Lankan Tamil from the UK	47	55	102
ITU	Indian Telugu from the UK	43	59	102
