# Supplementary material for: Genomic and demographic processes differentially influence genetic variation across the human X chromosome
Source: PLoS One. 2023 Nov 1;18(11):e0287609. doi: 10.1371/journal.pone.0287609 (PMC10619814; doi:10.1371/journal.pone.0287609)
Supplement: S2 Table — Nucleotide diversity was calculated for each 1000 Genomes population and normalized for mutation rate using canFam3-hg19 divergence. P values are calculated using a permutation method with 10,000 replicates for the difference between a region (PAR1, XTR, or PAR2) and nonPAR. P-values here are not multiple-test corrected. (CSV) [file pone.0287609.s006.csv]

Super Population	Population	Region	Diversity (pi)	P Value (vs nonPAR)
AFR	ACB	chr8	0.00361527597817369	------
AFR	ACB	nonPAR	0.0025133481869557	------
AFR	ACB	PAR1	0.00441898993486582	< 0.0001
AFR	ACB	PAR2	0.00377542947007075	0.1233
AFR	ACB	XTR	0.00301991203265878	0.0517
AFR	ASW	chr8	0.00356145890679135	------
AFR	ASW	nonPAR	0.00249918746818375	------
AFR	ASW	PAR1	0.004370482147762	< 0.0001
AFR	ASW	PAR2	0.00383830970008936	0.0847
AFR	ASW	XTR	0.00295134172483818	0.0582
AFR	ESN	chr8	0.00357083833614385	------
AFR	ESN	nonPAR	0.00247650729555182	------
AFR	ESN	PAR1	0.00442462399781631	< 0.0001
AFR	ESN	PAR2	0.00379461216327597	0.1068
AFR	ESN	XTR	0.00295609231910369	0.0489
AFR	GWD	chr8	0.00359201508775118	------
AFR	GWD	nonPAR	0.00247439844353668	------
AFR	GWD	PAR1	0.00438228357574917	< 0.0001
AFR	GWD	PAR2	0.00351760783230675	0.1558
AFR	GWD	XTR	0.00299462743868969	0.0378
AFR	LWK	chr8	0.00360444812523269	------
AFR	LWK	nonPAR	0.00251879761718853	------
AFR	LWK	PAR1	0.00433067231733242	< 0.0001
AFR	LWK	PAR2	0.00384539846149595	0.107
AFR	LWK	XTR	0.00303606838348584	0.0143
AFR	MSL	chr8	0.00362925581736927	------
AFR	MSL	nonPAR	0.0025366824689647	------
AFR	MSL	PAR1	0.004467488151674	< 0.0001
AFR	MSL	PAR2	0.00378106189487695	0.1241
AFR	MSL	XTR	0.00299119728170938	0.0477
AFR	YRI	chr8	0.00357636945690103	------
AFR	YRI	nonPAR	0.00247075037985878	------
AFR	YRI	PAR1	0.00440654296267454	< 0.0001
AFR	YRI	PAR2	0.00374380234605892	0.1015
AFR	YRI	XTR	0.0029725964731599	0.0408
AMR	CLM	chr8	0.00281751694367008	------
AMR	CLM	nonPAR	0.0017425464047852	------
AMR	CLM	PAR1	0.00348046447003236	< 0.0001
AMR	CLM	PAR2	0.00294931071576176	0.102
AMR	CLM	XTR	0.00233711770922817	0.0185
AMR	MXL	chr8	0.00267508038708939	------
AMR	MXL	nonPAR	0.0015997417580529	------
AMR	MXL	PAR1	0.00333288084926928	< 0.0001
AMR	MXL	PAR2	0.00279025876702995	0.0899
AMR	MXL	XTR	0.00226958375293802	0.0137
AMR	PEL	chr8	0.00248000423557032	------
AMR	PEL	nonPAR	0.00144860787237356	------
AMR	PEL	PAR1	0.00317043584317358	< 0.0001
AMR	PEL	PAR2	0.00243976856716711	0.1347
AMR	PEL	XTR	0.00194417261306268	0.215
AMR	PUR	chr8	0.00295736218205178	------
AMR	PUR	nonPAR	0.0018887120665019	------
AMR	PUR	PAR1	0.00354182433342044	< 0.0001
AMR	PUR	PAR2	0.00311649160719395	0.0913
AMR	PUR	XTR	0.00237724329353393	0.0292
EAS	CDX	chr8	0.00251226716840469	------
EAS	CDX	nonPAR	0.00140302959889317	------
EAS	CDX	PAR1	0.00327736664905979	< 0.0001
EAS	CDX	PAR2	0.00244568739592272	0.1338
EAS	CDX	XTR	0.0019594031619357	0.0051
EAS	CHB	chr8	0.00250122119829864	------
EAS	CHB	nonPAR	0.00136881220347367	------
EAS	CHB	PAR1	0.0032797137098911	< 0.0001
EAS	CHB	PAR2	0.00224831570821517	0.1861
EAS	CHB	XTR	0.00195095160956515	0.0033
EAS	CHS	chr8	0.00249478461906391	------
EAS	CHS	nonPAR	0.0013783826969723	------
EAS	CHS	PAR1	0.00328670454223287	< 0.0001
EAS	CHS	PAR2	0.00237775990899566	0.1464
EAS	CHS	XTR	0.00201035784670248	0.0067
EAS	JPT	chr8	0.00248973612451254	------
EAS	JPT	nonPAR	0.00132271090358889	------
EAS	JPT	PAR1	0.00319638556831376	< 0.0001
EAS	JPT	PAR2	0.00220500607148078	0.2037
EAS	JPT	XTR	0.00204791372246995	0.0011
EAS	KHV	chr8	0.00251550777314076	------
EAS	KHV	nonPAR	0.00140513668079147	------
EAS	KHV	PAR1	0.00335075458545573	< 0.0001
EAS	KHV	PAR2	0.00241610857204687	0.1336
EAS	KHV	XTR	0.00206351649930376	0.0045
EUR	CEU	chr8	0.00260690087543276	------
EUR	CEU	nonPAR	0.00155989793597974	------
EUR	CEU	PAR1	0.0032327453854181	< 0.0001
EUR	CEU	PAR2	0.00300166790388933	0.0544
EUR	CEU	XTR	0.00214467079293307	0.0317
EUR	FIN	chr8	0.00258571457493971	------
EUR	FIN	nonPAR	0.00153038814834783	------
EUR	FIN	PAR1	0.00324371110171589	< 0.0001
EUR	FIN	PAR2	0.00298956772451696	0.058
EUR	FIN	XTR	0.00213324116343989	0.0133
EUR	GBR	chr8	0.00259936744339391	------
EUR	GBR	nonPAR	0.00154915678236232	------
EUR	GBR	PAR1	0.00326880491082294	< 0.0001
EUR	GBR	PAR2	0.0028404662252992	0.0739
EUR	GBR	XTR	0.0021505591460251	0.0169
EUR	IBS	chr8	0.00263806786856603	------
EUR	IBS	nonPAR	0.00157321596937867	------
EUR	IBS	PAR1	0.00328160755388258	< 0.0001
EUR	IBS	PAR2	0.00283788977600336	0.0849
EUR	IBS	XTR	0.00215955715107997	0.0162
EUR	TSI	chr8	0.00263908778699845	------
EUR	TSI	nonPAR	0.00157383911195026	------
EUR	TSI	PAR1	0.00329900983801436	< 0.0001
EUR	TSI	PAR2	0.00287421304204862	0.0709
EUR	TSI	XTR	0.00221076343664638	0.0133
SAS	BEB	chr8	0.00274609475792073	------
SAS	BEB	nonPAR	0.00161205975591963	------
SAS	BEB	PAR1	0.00348661487246929	< 0.0001
SAS	BEB	PAR2	0.00311132474657621	0.0641
SAS	BEB	XTR	0.00236670331017925	0.0001
SAS	GIH	chr8	0.00272361194744597	------
SAS	GIH	nonPAR	0.00161176896669502	------
SAS	GIH	PAR1	0.00345346547556017	< 0.0001
SAS	GIH	PAR2	0.00312772673760342	0.0566
SAS	GIH	XTR	0.00234701851417061	0.0022
SAS	ITU	chr8	0.00274591384369283	------
SAS	ITU	nonPAR	0.00161170084765924	------
SAS	ITU	PAR1	0.00349882230805969	< 0.0001
SAS	ITU	PAR2	0.00318599026417704	0.0489
SAS	ITU	XTR	0.00235696658831242	0.0011
SAS	PJL	chr8	0.00275393288027183	------
SAS	PJL	nonPAR	0.00163613378919417	------
SAS	PJL	PAR1	0.00354510291462302	< 0.0001
SAS	PJL	PAR2	0.00320998419847702	0.0475
SAS	PJL	XTR	0.00232321625093616	0.002
SAS	STU	chr8	0.00275942145500661	------
SAS	STU	nonPAR	0.00161186703561065	------
SAS	STU	PAR1	0.00352468266852039	< 0.0001
SAS	STU	PAR2	0.00316303640816345	0.0514
SAS	STU	XTR	0.00238356373206242	0.0002
