# Supplementary material for: Genomic and demographic processes differentially influence genetic variation across the human X chromosome
Source: PLoS One. 2023 Nov 1;18(11):e0287609. doi: 10.1371/journal.pone.0287609 (PMC10619814; doi:10.1371/journal.pone.0287609)
Supplement: S3 Table — The amount of data remaining for each filter was calculated with increasing distance from genes (0kb, 1kb, 5kb. 10kb, 20kb, 50kb, and 100kb). Callable sites, variants, uncorrected diversity measures, and diversity corrected to canFam3 divergence are reported for each X chromosome region (PAR1, chrX, XTR, PAR2), the Y chromosome, and chromosome 8. (CSV) [file pone.0287609.s007.csv]

Region	Distance from Genes	Callable Sites	Variant Sites	Uncorrected Diversity	Corrected Diversity (canFam3)
PAR1	0kb	439238	17742	0.00188578943302634	0.00437613218730242
PAR1	1kb	429019	17345	0.00188957226393415	0.00439003555212725
PAR1	5kb	395965	16076	0.00191138912661749	0.00443248475608228
PAR1	10kb	360584	14641	0.00190064710892098	0.00440654296267454
PAR1	20kb	286414	11602	0.00192583719920387	0.00446278164268972
PAR1	50kb	144245	5937	0.00202637040070444	0.00472794501622062
PAR1	100kb	24357	909	0.00165317248167219	0.00359214277175206
nonPAR	0kb	61250366	1386828	0.000702340233588961	0.00240438332152534
nonPAR	1kb	59859475	1357783	0.000705383503676666	0.00241597605082446
nonPAR	5kb	55119179	1259724	0.000714251503213653	0.0024425598423705
nonPAR	10kb	50282402	1157551	0.000722886884503209	0.00247075037985878
nonPAR	20kb	42549990	991430	0.000736166887124612	0.00250875774614694
nonPAR	50kb	28434242	676655	0.000753664626901506	0.00255430603483922
nonPAR	100kb	15743791	384225	0.000773243477693959	0.00258457739905019
XTR	0kb	1242053	29504	0.000928450193628249	0.00299966469079979
XTR	1kb	1236090	29354	0.000923426450668277	0.00296657733333232
XTR	5kb	1214578	28873	0.000925327531838822	0.00294400468621268
XTR	10kb	1193863	28437	0.000924887768737864	0.0029725964731599
XTR	20kb	1145085	27303	0.000920825756850924	0.00270414167622669
XTR	50kb	992831	23790	0.000928170815517047	0.00279307255327035
XTR	100kb	836805	20238	0.000935374902553691	0.00289196008935073
PAR2	0kb	98048	3107	0.000928307030408419	0.00345850016056526
PAR2	1kb	95064	3022	0.000945902041748852	0.0035733726988842
PAR2	5kb	83750	2729	0.000990365485235322	0.00383627416092766
PAR2	10kb	66867	2200	0.000983167674162399	0.00374380234605892
PAR2	20kb	39255	1338	0.00109844080275932	0.00411987804874429
PAR2	50kb	0	0	NA	NA
PAR2	100kb	0	0	NA	NA
chrY	0kb	6049675	33205	2.18665798098266e-05	5.34402233421336e-05
chrY	1kb	5979293	32868	2.1952438220601e-05	5.36033131435325e-05
chrY	5kb	5731195	31513	2.19634441407233e-05	5.35865155480843e-05
chrY	10kb	5467251	30206	2.20463564129156e-05	5.37073037966598e-05
chrY	20kb	4981977	27768	2.22413388018206e-05	5.38303973840718e-05
chrY	50kb	3923444	22473	2.35048580587171e-05	5.57416167911671e-05
chrY	100kb	2591123	14988	2.25011000683172e-05	5.2535966160455e-05
