# Supplementary material for: Genomic and demographic processes differentially influence genetic variation across the human X chromosome
Source: PLoS One. 2023 Nov 1;18(11):e0287609. doi: 10.1371/journal.pone.0287609 (PMC10619814; doi:10.1371/journal.pone.0287609)
Supplement: S4 Table — Gene length and the number of genes are reported for each region across the X chromosome (PAR1, PAR2, chrX, XTR) and chromosome 8. (1) nonPAR is calculated as the remaining regions after removing PAR1, PAR2 and XTR. Thus, it is split up into two non-contiguous regions. (2) PAR1 and PAR2 coordinates come from the hg19 region definitions. (3) XTR is defined between 88 and 93 Mb [38]. It consists of two homologous blocks within this region and between the Y chromosome. We use these coordinates to be as conservative as possible. (CSV) [file pone.0287609.s008.csv]

region	start	stop	Region Length	Total Length of Genes	Fraction of Region that is Coding
chr8	1	146364022	146364022	79534155	0.543399627
nonPAR (1)	2699520	88193855	147231524	58653704	0.398377348
nonPAR	93193855	154931044	NA	NA	NA
PAR1 (2)	60001	2699520	2639519	985328	0.373298317
PAR2 (2)	154931044	155260560	329516	174171	0.528566139
XTR (3)	88193855	93193855	5.00E+06	934266	0.1868532
